# Supplementary material for: Bacterial diet affects the age-dependent decline of associative learning in Caenorhabditis elegans
Source: eLife. 2023 May 30;12:e81418. doi: 10.7554/eLife.81418 (PMC10229132; doi:10.7554/eLife.81418)
Supplement: Figure 7—figure supplement 1—source data 1. [file elife-81418-fig7-figsupp1-data1.xlsx]

## Sheet: Fig7-S1
Source data 1 for Figure 7-Figure supplement 1A
E. coli	P. pentosaceus	Lb. reuteri	Lb. plantarum	Lb. rhamnosus
1.0429	0.562761	0.69284	0.457104	0.422082
1.0429	0.543592	0.594849	0.505434	0.637543
0.914208	0.568643	0.440006	0.507189	0.911046
