# Supplementary material for: Bacterial diet affects the age-dependent decline of associative learning in Caenorhabditis elegans
Source: eLife. 2023 May 30;12:e81418. doi: 10.7554/eLife.81418 (PMC10229132; doi:10.7554/eLife.81418)
Supplement: Supplementary file 2. [file elife-81418-supp2.xlsx]

## Sheet: Sup2
	Supplementary file 2 List of LAB strains
	Bacteria				Cultivation condition			Reference*
	Genus	Species	Accession number on Genbank	Fermentation mode	Broth	Time	Temperture
	Escherichia (E)	E. coli (OP50)			Super broth	16 h	37 ℃
	Lactobacillus (Lb)	Lb. acidophilus	LC064893.1	Homo	MRS broth (Becton Dickinson Co.)	16 h	37 ℃	1
		Lb. amylovorus	LC064891.1	Homo	"	"	"	1
		Lb. brevis	LC062897.1	Hetero	"	"	"	1
		Lb. casei	D16550.1	Facul_Hetero	"	"	"	1
		Lb. delbruekii ss. delbrueckii	LC063163.1	Homo	"	"	"	1
		Lb. delbruekii ss. lactis	LC071822.1	Homo	"	"	"	1
		Lb. fermentum	LC065036.1	Hetero	"	"	"	1
		Lb. gallinarum	LC071810.1	Homo	"	"	"	6
		Lb. gasseri	LC064892.1	Homo	"	"	"	1
		Lb. helveticus	LC062899.1	Homo	"	"	"	1
		Lb. johnsonii	LC071811.1	Homo	"	"	"	1
		Lb. mucosae	AF126738.1	Hetero	"	"	"	4
		Lb. paracasei	LC065035.1	Facul_Hetero	"	"	"	1
		Lb. plantarum	LC064896.1	Facul_Hetero	"	"	"	1
		Lb. reuteri	LC145550.1	Hetero	"	"	"	1
		Lb. rhamnosus	LC145553.1	Facul_Hetero	"	"	"	1
		Lb. vaginalis	LC096217.1	Hetero	"	"	"	5
	Leuconostoc (Ls)	Ls. lactis	LC071838.1	Hetero	MRS broth (Becton Dickinson Co.)	16 h	30 ℃	9
		Ls. mesenteroides ss. cremoris	LC097081.1	Hetero	"	"	"	9
		Ls. mesenteroides ss. mesenteroides	LC071839.1	Hetero	"	"	"	9
		Ls. mesenteroides ss. dextranicum	LC096223.1	Hetero	"	"	"	9
		Ls. peudomesenteroides	LC096220.1	Hetero	"	"	"	9
	Pediococcus (P)	P. acidilactici	LC097074.1	Hetero	MRS broth (Becton Dickinson Co.)	16 h	30 ℃	2
		P. pentosaceus	M58834.1	Homo	MRS broth (Becton Dickinson Co.)	16 h	37 ℃	3
	Streptococcus (S)	S. thermophilus	AY188354.1	Homo	MRS broth (Becton Dickinson Co.)	16 h	37 ℃	8
		S. mitis	AF003929.1		GAM broth (Nissui Pharmaceutical) supplemented with 1% glucose	16 h	30 ℃
	Bifidobacterium (B)	B. adolescentis	LC071806.1	Hetero (Bifid shunt)	GAM broth (Nissui Pharmaceutical) supplemented with 1% glucose	16 h	37 ℃	10
		B. bifidum	LC071804.1	Hetero (Bifid shunt)	"	"	"	10
		B. catenulatum	LC071794.1	Hetero (Bifid shunt)	"	"	"	10
		B. pseudocatenulatum	LC071796.1	Hetero (Bifid shunt)	"	"	"	10
		B. breve	LC071793.1	Hetero (Bifid shunt)	"	"	"	10
		B. longum	LC071818.1	Hetero (Bifid shunt)	"	"	"	10
		B. pseudolongum	LC071797.1	Hetero (Bifid shunt)	"	"	"	10
	Lactococcus (Lc)	Lc. lactis ss. lactis	AB100803.1	Homo	M17 broth (OXOID)	16h	30℃	7
		Lc. lactis ss. cremoris	AB008214.1	Homo	"	"	"	7
	*Reference No. in this table	Title
	1	Metabolic role of lactobacilli in weight modiﬁcation in humans andanimals
	2	Application of Lactobacillus fermentum HL57 and Pediococcus acidilactici SP979 as potential probiotics in the manufacture of traditional Iberian dry-fermented sausages
	3	Pediococcus spp.: An important genus of lactic acid bacteria and pediocin producers
	4	Lactobacillus mucosae sp. nov., a new species with in vitro mucus-binding activity isolated from pig intestine
	5	Lactobacillus vaginalis sp. nov. from the Human Vagina with in vitro mucus-binding activity isolated from pig intestine
	6	Lactobacillus fornicalis sp. nov., isolated from the posterior fornix of the human vagina
	7	Eﬀect of inoculation with Lactobacillus buchneri LB1819 and Lactococcus lactis O224 on fermentation and mycotoxin production in maize silage compacted at diﬀerent densities
	8	Lactic acid fermentation modelling of Streptococcus thermophilus YI-B1 and Lactobacillus casei Shirota using food waste derived media
	9	Leuconostoc strains isolated from dairy products: Response against food stress conditions
	10	Effects of dietary inulin supplementation on the composition and dynamicsof cecal microbiota and growth-related parameters in broiler chickens
